# Supplementary material for: Co-Targeting of DTYMK and PARP1 as a Potential Therapeutic Approach in Uveal Melanoma
Source: Cells. 2024 Aug 14;13(16):1348. doi: 10.3390/cells13161348 (PMC11352547; doi:10.3390/cells13161348)
Supplement: Supplementary file 1 [file cells-13-01348-s001.zip]

Archive with 1 entries (1 files):
- cells-3106462-supplementary.pptx
